# Supplementary material for: Aspergillus fumigatus Drives Tissue Damage via Iterative Assaults upon Mucosal Integrity and Immune Homeostasis
Source: Infect Immun. 2023 Jan 10;91(2):e00333-22. doi: 10.1128/iai.00333-22 (PMC9933693; doi:10.1128/iai.00333-22)
Supplement: Supplemental file 2 — Supplemental material. Download iai.00333-22-s0002.xlsx, XLSX file, 0.1 MB [file iai.00333-22-s0002.xlsx]

## Sheet: Significant
LIVE FUNGUS			CF
Target	Average Rep 1	Average Rep 2	Average Rep 1	Average Rep 2
MIP-3β	1.96464	10.8642
IL-1ra	2.03691	8.61218
Adiponectin	2.8173	5.05715
CD40 ligand	1.74955	4.18327
Kallikrein 3	1.2405	3.84094
IL-33	6.4253	3.10898
RANTES	1.71705	2.35486
IL-1α	10.9466	2.10789
IL-19	4.0859	2.04593
GM-CSF	1.83845	1.95982
FGF basic	7.27878	1.78149	2.94711	9.65666
IL-10	10.6287	1.78006
RAGE	3.93569	1.61647

## Sheet: LF Rep1
Live Fungus Rep 1.1								Live Fungus Rep 1.2
Target	Coordinate	pixel density1	Background subtracted	AVERAGE REF SPOTS	*0.65770172503573	Fold change 1		pixel density1	negative control substracted (hybridisation control)	AVERAGE REF SPOTS	*0.65770172503573	fold change 2
Reference spots	A1,A2	186.079	181.468	180.518	119.352	1.11524		181.491	177.51	173.702	121.865	1.07967
Adiponectin	A3,A4	5.997	1.386	Signal correction PBS/LF controls	0.911575	4.16244		6.655	2.674	Signal correction PBS/LF controls	1.83577	1.47215
Aggrecan	A5,A6	3.886	-0.725	0.657702	-0.476834	-1.14075		5.161	1.18	0.686526	0.8101	0.654891
Angiogenin	A7,A8	75.453	70.842		46.5929	0.937974		77.354	73.373		50.3725	1.02273
Angiopoietin-1	A9,A10	4.636	0.025		0.0164425	0.0234893		5.348	1.367		0.938481	1.08245
Angiopoietin-2	A11.A12	4.889	0.278		0.182841	0.15735		5.43	1.449		0.994776	0.910967
BAFF	A13,A14	4.171	-0.44		-0.289389	-0.773767		4.402	0.421		0.289027	0.366786
BDNF	A15,A16	6.465	1.854		1.21938	0.589927		5.921	1.94		1.33186	0.544505
Complement component C5/C5a	A17,A18	4.535	-0.076		-0.0499853	-0.0876936		4.57	0.589		0.404364	0.499214
CD14	A19,A20	6.31	1.699		1.11744	0.909964		7.082	3.101		2.12892	1.12701
CD30	A21,A22	4.206	-0.405		-0.266369	-0.355159		6.044	2.063		1.4163	0.522814
Reference Spots	A23,A24	169.753	165.142		108.614	0.893334		169.487	165.506		113.624	0.977067
CD40 ligand	B3,B4	9.063	4.452		2.92809	1.84621		8.399	4.418		3.03307	1.6529
Chitinase 3-like 1	B5,B6	3.671	-0.94		-0.61824	-1.16869		4.864	0.883		0.606202	0.509414
Complement factor D	B7,B8	49.43	44.819		29.4775	0.895484		50.709	46.728		32.08	1.06652
C-Reactive protein	B9,B10	5.858	1.247		0.820154	1.27551		6.009	2.028		1.39227	1.02298
Cripto-1	B11,B12	4.661	0.05		0.0328851	0.247256		4.269	0.288		0.197719	0.650393
Cystatin C	B13,B14	17.481	12.87		8.46462	1.41881		15.582	11.601		7.96439	1.37081
Dkk-1	B15,B16	91.313	86.702		57.0241	1.36346		93.016	89.035		61.1248	1.33117
DPPIV	B17,B18	3.399	-1.212		-0.797134	-13.9848		4.187	0.206		0.141424	0.225917
EGF	B19,B20	4.848	0.237		0.155875	0.175141		4.991	1.01		0.693391	0.73765
EMMPRIN	B21,B22	20.465	15.854		10.4272	1.79934		18.399	14.418		9.89833	1.8229
ENA-78	C3,C4	139.661	135.05		88.8226	1.24768		136.889	132.908		91.2448	1.30924
Endoglin	C5,C6	5.209	0.598		0.393306	0.918938		5.434	1.453		0.997522	0.935762
Fas Ligand	C7,C8	7.614	3.003		1.97508	0.378948		8.544	4.563		3.13262	0.842554
FGF basic	C9,C10	19.82	15.209		10.003	8.97934		18.509	14.528		9.97385	5.57821
FGF-7	C11,C12	4.427	-0.184		-0.121017	-0.160713		3.649	-0.332		-0.227927	-1.44257
FGF-19	C13,C14	10.263	5.652		3.71733	1.43748		10.449	6.468		4.44045	1.44358
Flt-3 Ligand	C15,C16	7.111	2.5		1.64425	0.544095		5.494	1.513		1.03871	0.299255
G-CSF	C17,C18	4.43	-0.181		-0.119044	-1.21473		4.661	0.68		0.466838	0.984889
GDF-15	C19,C20	4.747	0.136		0.0894474	0.117231		4.589	0.608		0.417408	0.529705
GM-CSF	C21,C22	6.449	1.838		1.20886	1.17822		7.253	3.272		2.24631	2.49868
GRO-α	D1,D2	65.443	60.832		40.0093	1.51901		68.953	64.972		44.605	1.53895
Growth Hormone	D3,D4	4.984	0.373		0.245323	3.36059		4.472	0.491		0.337084	2.32472
HGF	D5,D6	4.19	-0.421		-0.276892	-0.474944		4.731	0.75		0.514894	0.450871
ICAM-1	D7,D8	5.649	1.038		0.682694	1.25265		5.902	1.921		1.31882	0.842156
IFN-γ	D9,D10	3.769	-0.842		-0.553785	-0.677827		5.399	1.418		0.973494	0.677449
IGFBP-2	D11,D12	5.184	0.573		0.376863	0.0278046		30.161	26.18		17.9732	1.33451
IGFBP-3	D13,D14	30.557	25.946		17.0647	0.600152		47.165	43.184		29.6469	1.07056
IL-1α	D15,D16	43.424	38.813		25.5274	21.2198		5.108	1.127		0.773715	0.673381
IL-1β	D17,D18	5.392	0.781		0.513665	-2.38914		3.832	-0.149		-0.102292	-0.184643
IL-1ra	D19,D20	4.127	-0.484		-0.318328	3.15176		4.623	0.642		0.44075	0.92207
IL-2	D21,D22	3.699	-0.912		-0.599824	-2.82936		4.937	0.956		0.656319	1.05348
IL-3	D23,D24	5.111	0.5		0.328851	0.798182		4.68	0.699		0.479881	1.06878
IL-4	E1,E2	7.244	2.633		1.73173	1.72655		7.203	3.222		2.21199	1.55664
IL-5	E3,E4	5.006	0.395		0.259792	0.525895		5.307	1.326		0.910333	1.43813
IL-6	E5,E6	5.038	0.427		0.280839	0.181069		5.915	1.934		1.32774	0.500091
IL-8	E7,E8	98.5	93.889		61.751	1.29647		98.31	94.329		64.7593	1.29085
IL-10	E9,E10	6.82	2.209		1.45286	19.9022		6.547	2.566		1.76163	1.3551
IL-11	E11,E12	5.69	1.079		0.70966	0.127982		12.608	8.627		5.92266	1.03688
IL-12 p70	E13,E14	11.623	7.012		4.6118	2.36867		8.348	4.367		2.99806	1.10957
IL-13	E15,E16	6.984	2.373		1.56073	3.97131		4.649	0.668		0.458599	0.570397
IL-15	E17,E18	4.487	-0.124		-0.081555	-0.229732		4.677	0.696		0.477822	0.604073
IL-16	E19,E20	4.465	-0.146		-0.0960245	-0.581966		3.88	-0.101		-0.0693391	-0.103801
IL-17A	E21,E22	4.383	-0.228		-0.149956	-0.12905		4.006	0.025		0.0171631	0.0101019
IL-18 Bpa	E23,E24	9.351	4.74		3.11751	-21.0642		10.386	6.405		4.3972	8.21906
IL-19	F1,F2	6.149	1.538		1.01155	4.91041		6.038	2.057		1.41218	3.26139
IL-22	F3,F4	7.649	3.038		1.9981	15.7331		6.703	2.722		1.86872	3.81372
IL-23	F5,F6	5.826	1.215		0.799108	1.0828		6.092	2.111		1.44926	0.709029
IL-24	F7,F8	12.994	8.383		5.51351	1.09373		14.759	10.778		7.39937	1.44604
IL-27	F9,F10	4.006	-0.605		-0.39791	-0.722159		4.94	0.959		0.658378	1.3247
IL-31	F11,F12	5.146	0.535		0.35187	0.344296		4.487	0.506		0.347382	0.325874
IL-32α/β/γ	F13,F14	3.886	-0.725		-0.476834	-1.6386		5.737	1.756		1.20554	2.24078
IL-33	F15,F16	6.066	1.455		0.956956	10.7523		5.228	1.247		0.856098	2.09828
IL-34	F17,F18	4.968	0.357		0.2348	1.10754		4.434	0.453		0.310996	0.443014
IP-10	F19,F20	4.525	-0.086		-0.0565623	0.364918		5.101	1.12		0.768909	0.934276
I-TAC	F21,F22	5.418	0.807		0.530765	2.09789		3.541	-0.44		-0.302071	-0.860602
Kallikrein 3	F23,F24	3.807	-0.804		-0.528792	2.2033		4.269	0.288		0.197719	0.277696
Leptin	G1,G2	5.981	1.37		0.901051	4.50526		5.079	1.098		0.753805	1.13525
LIF	G3,G4	5.741	1.13		0.743203	-1.64425		4.997	1.016		0.69751	1.79309
Lipocalin-2	G5,G6	74.481	69.87		45.9536	1.13749		73.854	69.873		47.9696	1.17162
MCP-1	G7,G8	93.883	89.272		58.7143	1.17183		93.763	89.782		61.6377	1.20516
MCP-3	G9,G10	4.405	-0.206		-0.135487	0.517124		5.117	1.136		0.779893	1.13028
M-CSF	G11,G12	4.975	0.364		0.239403	0.450006		4.652	0.671		0.460659	0.455196
MIF	G13,G14	3.927	-0.684		-0.449868	-0.0371056		40.278	36.297		24.9188	2.13914
MIG	G15,G16	35.494	30.883		20.3118	37.2694		5.269	1.288		0.884245	1.48613
MIP-1α/MIP-1β	G17,G18	4.089	-0.522		-0.34332	15.6055		4.582	0.601		0.412602	0.304055
MIP-3α	G19,G20	4.335	-0.276		-0.181526	-0.392913		8.392	4.411		3.02827	2.42261
MIP-3β	G21,G22	8.117	3.506		2.3059	3.93499		3.972	-0.009		-0.00617873	-0.00571047
MMP-9	G23,G34	4.016	-0.595		-0.391333	-1.0663		3.877	-0.104		-0.0713987	-0.566656
Myeloperoxidase	H1,H2	6.532	1.921		1.26345	9.02461		6.975	2.994		2.05546	3.33137
Osteopontin	H3,H4	21.703	17.092		11.2414	0.508042		19.655	15.674		10.7606	0.488142
PDGF-AA	H5,H6	62.937	58.326		38.3611	1.04248		57.263	53.282		36.5795	1.10689
PDGF-AB/BB	H7,H8	6.829	2.218		1.45878	56.107		5.649	1.668		1.14512	1.80051
Pentraxin-3	H9,H10	7.87	3.259		2.14345	5.77749		5.801	1.82		1.24948	0.686903
PF4	H11,H12	3.854	-0.757		-0.49788	-2.06589		5.079	1.098		0.753805	0.824732
RAGE	H13,H14	5.472	0.861		0.566281	4.25775		6.297	2.316		1.58999	3.61362
RANTES	H15,H16	6.728	2.117		1.39235	2.30141		6.111	2.13		1.4623	1.13269
RBP4	H17,H18	53.278	48.667		32.0084	0.669757		47.737	43.756		30.0396	0.718153
Relaxin-2	H19,H20	5.146	0.535		0.35187	0.474859		4.658	0.677		0.464778	0.387638
Resistin	H21,H22	7.791	3.18		2.09149	2.8968		9.101	5.12		3.51501	1.46765
SDF-1α	H23,H24	5.93	1.319		0.867509	0.94192		5.69	1.709		1.17327	0.482233
Serpin	I1,I2	123.845	119.234		78.4204	1.39735		120.25	116.269		79.8217	1.35284
SHBG	I3,I4	7.737	3.126		2.05598	1.61127		6.054	2.073		1.42317	0.800432
ST2	I5,I6	9.019	4.408		2.89915	1.03173		8.88	4.899		3.36329	1.23469
TARC	I7,I8	6.31	1.699		1.11744	1.47031		4.864	0.883		0.606202	0.550592
TFF3	I9,I10	4.582	-0.029		-0.0190734	-0.0453049		3.899	-0.082		-0.0562951	-0.0383482
TfR	I11,I12	8.475	3.864		2.54136	4.53814		7.513	3.532		2.42481	3.04242
TGF-α	I13,I14	5.696	1.085		0.713606	2.20931		4.532	0.551		0.378276	0.548226
Thrombospondin-1	I15,I16	6.93	2.319		1.52521	1.54374		7.339	3.358		2.30535	1.50578
TNF-alpha	I17,I18	8.639	4.028		2.64922	1.27		7.108	3.127		2.14677	1.02033
uPAR	I19,I20	9.994	5.383		3.54041	1.48134		10.332	6.351		4.36013	1.19097
VEGF	I21,I22	28.114	23.503		15.458	1.81858		25.089	21.108		14.4912	1.1694
Reference spots	J1,J2	185.722	181.111		119.117	0.933673		182.07	178.089		122.263	0.950809
Vitamin D BP	J5,J6	7.326	2.715		1.78566	1.04059		6.364	2.383		1.63599	0.726139
Negative Controls	J23,J24	4.611	0		0	#DIV/0!		3.981	0		0	#DIV/0!

## Sheet: LF Rep 2
LF Rep 2.1							LF Rep 2.2
Target	Coordinate	pixel density1	Background subtracted	Ave ref spot	*0.80287	FOLD CHANGE 1	pixel density2	negative control substracted	Ave ref spot	*0.794506	FOLD CHANGE 2
Reference spots	A1,A2	145.608	144.064	159.083	115.665	0.878583	175.108	173.779	172.594	138.068	0.960817
Adiponectin	A3,A4	2.864	1.32	Correction factor	1.05979	1.99208	2.842	1.513	Correction factor	1.20209	8.12222
Aggrecan	A5,A6	1.861	0.317	0.80287	0.25451	0.649259	1.734	0.405	0.794506	0.321775	4.87538
Angiogenin	A7,A8	87.491	85.947		69.0042	1.2277	71.623	70.294		55.849	1.10228
Angiopoietin-1	A9,A10	2.367	0.823		0.660762	1.3295	1.832	0.503		0.399637	0.986757
Angiopoietin-2	A11.A12	2.832	1.288		1.0341	2.2383	2.513	1.184		0.940695	1.34002
BAFF	A13,A14	1.604	0.06		0.0481722	0.659893	2.193	0.864		0.686453	1.23463
BDNF	A15,A16	3.835	2.291		1.83937	1.72549	3.203	1.874		1.4889	4.24189
Complement component C5/C5a	A17,A18	1.699	0.155		0.124445	0.491877	2.146	0.817		0.649112	2.33493
CD14	A19,A20	5.313	3.769		3.02602	1.2768	4.345	3.016		2.39623	2.02555
CD30	A21,A22	2.136	0.592		0.475299	1.72836	3.389	2.06		1.63668	4.97472
Reference Spots	A23,A24	148.709	147.165		118.154	0.905175	159.816	158.487		125.919	0.983357
CD40 ligand	B3,B4	3.649	2.105		1.69004	2.94946	3.054	1.725		1.37052	5.41709
Chitinase 3-like 1	B5,B6	1.823	0.279		0.224001	0.610356	1.744	0.415		0.32972	0.883968
Complement factor D	B7,B8	70.854	69.31		55.6469	0.946972	68.354	67.025		53.2518	0.896087
C-Reactive protein	B9,B10	2.424	0.88		0.706525	1.05294	2.285	0.956		0.759548	4.71769
Cripto-1	B11,B12	1.794	0.25		0.200717	1.44401	1.899	0.57		0.452869	25.1594
Cystatin C	B13,B14	8.329	6.785		5.44747	1.06918	7.604	6.275		4.98553	1.02773
Dkk-1	B15,B16	101.054	99.51		79.8936	0.893364	98.168	96.839		76.9392	0.899779
DPPIV	B17,B18	1.813	0.269		0.215972	4.59515	1.984	0.655		0.520402	-3.49263
EGF	B19,B20	2.516	0.972		0.780389	1.35484	2.782	1.453		1.15442	2.06146
EMMPRIN	B21,B22	24.028	22.484		18.0517	1.17227	22.282	20.953		16.6473	1.2058
ENA-78	C3,C4	136.627	135.083		108.454	1.09648	128.924	127.595		101.375	1.04839
Endoglin	C5,C6	2	0.456		0.366109	0.782283	2.598	1.269		1.00823	2.72494
Fas Ligand	C7,C8	5.5	3.956		3.17615	1.29533	4.443	3.114		2.47409	0.875785
FGF basic	C9,C10	5.313	3.769		3.02602	1.32837	6.206	4.877		3.87481	2.23461
FGF-7	C11,C12	1.709	0.165		0.132474	0.523611	1.339	0.01		0.00794506	0.0873084
FGF-19	C13,C14	4.589	3.045		2.44474	0.921847	4.734	3.405		2.70529	0.817309
Flt-3 Ligand	C15,C16	3.437	1.893		1.51983	0.799071	3.611	2.282		1.81306	0.851603
G-CSF	C17,C18	1.674	0.13		0.104373	-17.3955	2.177	0.848		0.673741	5.61451
GDF-15	C19,C20	2.206	0.662		0.5315	0.964609	2.146	0.817		0.649112	1.39594
GM-CSF	C21,C22	2.237	0.693		0.556389	1.12629	3.551	2.222		1.76539	2.79334
GRO-α	D1,D2	58.582	57.038		45.7941	1.14712	57.759	56.43		44.834	1.1828
Growth Hormone	D3,D4	1.892	0.348		0.279399	1.28165	1.434	0.105		0.0834231	1.57402
HGF	D5,D6	1.481	-0.063		-0.0505808	-0.0940164	1.886	0.557		0.44254	0.660507
ICAM-1	D7,D8	2.282	0.738		0.592518	0.605847	2.392	1.063		0.84456	1.1812
IFN-γ	D9,D10	2.899	1.355		1.08789	1.27387	3.278	1.949		1.54849	1.51072
IGFBP-2	D11,D12	33.392	31.848		25.5698	0.845982	37.218	35.889		28.514	0.951292
IGFBP-3	D13,D14	66.737	65.193		52.3415	0.978986	67.987	66.658		52.9602	0.996523
IL-1α	D15,D16	3.756	2.212		1.77595	2.90663	3.013	1.684		1.33795	1.30915
IL-1β	D17,D18	1.864	0.32		0.256918	3.8927	1.949	0.62		0.492594	-5.72784
IL-1ra	D19,D20	1.741	0.197		0.158165	1.00105	1.962	0.633		0.502922	16.2233
IL-2	D21,D22	2.275	0.731		0.586898	5.98875	2.114	0.785		0.623687	34.6493
IL-3	D23,D24	1.734	0.19		0.152545	1.93095	1.911	0.582		0.462403	-3.16714
IL-4	E1,E2	2.402	0.858		0.688862	0.385917	2.69	1.361		1.08132	1.67647
IL-5	E3,E4	2.418	0.874		0.701708	1.71987	2.111	0.782		0.621304	-8.51101
IL-6	E5,E6	2.56	1.016		0.815716	0.999652	3.098	1.769		1.40548	0.835105
IL-8	E7,E8	78.804	77.26		62.0297	1.04452	72.294	70.965		56.3821	1.02868
IL-10	E9,E10	1.956	0.412		0.330782	0.975759	2.5	1.171		0.930367	2.58435
IL-11	E11,E12	7.402	5.858		4.70321	0.754445	7.756	6.427		5.10629	0.782214
IL-12 p70	E13,E14	4.085	2.541		2.04009	1.03139	4.516	3.187		2.53209	0.741679
IL-13	E15,E16	1.725	0.181		0.145319	0.314544	1.598	0.269		0.213722	0.941507
IL-15	E17,E18	2.12	0.576		0.462453	2.39613	2.035	0.706		0.560921	2.33717
IL-16	E19,E20	1.741	0.197		0.158165	2.16665	1.766	0.437		0.347199	2.44506
IL-17A	E21,E22	7.551	6.007		4.82284	6.16731	5.975	4.646		3.69128	3.29578
IL-18 Bpa	E23,E24	1.611	0.067		0.0537923	0.386995	2.009	0.68		0.540264	36.0176
IL-19	F1,F2	2.462	0.918		0.737034	2.80241	2.022	0.693		0.550593	1.28944
IL-22	F3,F4	2.066	0.522		0.419098	0.778993	2.339	1.01		0.802451	1.98136
IL-23	F5,F6	1.763	0.219		0.175828	0.41469	1.741	0.412		0.327337	0.477167
IL-24	F7,F8	4.652	3.108		2.49532	0.685716	3.671	2.342		1.86073	1.16734
IL-27	F9,F10	2.494	0.95		0.762726	1.84233	2.301	0.972		0.77226	3.05241
IL-31	F11,F12	1.528	-0.016		-0.0128459	-0.0477543	1.687	0.358		0.284433	1.76667
IL-32α/β/γ	F13,F14	1.646	0.102		0.0818927	0.487457	2.203	0.874		0.694398	1.43471
IL-33	F15,F16	2.411	0.867		0.696088	3.86716	1.832	0.503		0.399637	2.3508
IL-34	F17,F18	1.544	0		0	0	1.706	0.377		0.299529	-74.8822
IP-10	F19,F20	2.608	1.064		0.854253	3.97327	2.241	0.912		0.72459	10.9786
I-TAC	F21,F22	2.171	0.627		0.503399	8.83157	2.468	1.139		0.904943	3.41488
Kallikrein 3	F23,F24	3.437	1.893		1.51983	4.48328	2.883	1.554		1.23466	3.19861
Leptin	G1,G2	1.642	0.098		0.0786812	0.331988	1.741	0.412		0.327337	1.9601
LIF	G3,G4	2.06	0.516		0.414281	1.65712	2.231	0.902		0.716645	1.44485
Lipocalin-2	G5,G6	76.665	75.121		60.3124	1.04471	78.335	77.006		61.1817	1.07954
MCP-1	G7,G8	86.722	85.178		68.3868	1.12425	73.462	72.133		57.3101	0.936317
MCP-3	G9,G10	2.187	0.643		0.516245	1.39526	1.813	0.484		0.384541	1.84875
M-CSF	G11,G12	3.829	2.285		1.83456	1.85309	2.047	0.718		0.570455	0.538166
MIF	G13,G14	37.829	36.285		29.1321	1.56004	37.709	36.38		28.9041	1.51022
MIG	G15,G16	2.139	0.595		0.477708	0.634406	1.595	0.266		0.211339	-1.30456
MIP-1α/MIP-1β	G17,G18	1.31	-0.234		-0.187872	-8.53962	1.573	0.244		0.19386	2.2807
MIP-3α	G19,G20	7.699	6.155		4.94166	1.92283	7.94	6.611		5.25248	2.04456
MIP-3β	G21,G22	1.263	-0.281		-0.225606	10.2548	1.82	0.491		0.390103	11.4736
MMP-9	G23,G34	1.93	0.386		0.309908	11.0681	2.491	1.162		0.923216	5.84314
Myeloperoxidase	H1,H2	2.383	0.839		0.673608	1.62707	2.665	1.336		1.06146	1.12562
Osteopontin	H3,H4	25.041	23.497		18.865	0.718942	22.949	21.62		17.1772	0.637326
PDGF-AA	H5,H6	81.734	80.19		64.3821	0.98127	79.312	77.983		61.958	0.983522
PDGF-AB/BB	H7,H8	2.487	0.943		0.757106	0.984533	2.123	0.794		0.630838	-9.41549
Pentraxin-3	H9,H10	3.927	2.383		1.91324	1.08522	3.522	2.193		1.74235	0.860421
PF4	H11,H12	1.604	0.06		0.0481722	0.566732	1.472	0.143		0.113614	-1.86253
RAGE	H13,H14	1.889	0.345		0.27699	0.5276	1.598	0.269		0.213722	2.70534
RANTES	H15,H16	2.203	0.659		0.529091	1.59365	2.184	0.855		0.679303	3.11607
RBP4	H17,H18	28.598	27.054		21.7208	0.828976	24.551	23.222		18.45	0.689334
Relaxin-2	H19,H20	2.462	0.918		0.737034	2.77081	2.041	0.712		0.565688	-8.44311
Resistin	H21,H22	2.661	1.117		0.896806	1.24903	2.576	1.247		0.990749	0.677667
SDF-1α	H23,H24	3.554	2.01		1.61377	1.33149	4.171	2.842		2.25799	8.03554
Serpin	I1,I2	117.152	115.608		92.8182	1.25104	108.332	107.003		85.0145	1.19389
SHBG	I3,I4	3.228	1.684		1.35203	0.938912	2.427	1.098		0.872368	3.36822
ST2	I5,I6	3.446	1.902		1.52706	1.7294	4.19	2.861		2.27308	4.03745
TARC	I7,I8	3.066	1.522		1.22197	2.97316	2.396	1.067		0.847738	3.11668
TFF3	I9,I10	1.861	0.317		0.25451	5.78431	1.715	0.386		0.306679	1.29401
TfR	I11,I12	2.772	1.228		0.985924	0.902861	2.009	0.68		0.540264	0.798027
TGF-α	I13,I14	2.218	0.674		0.541134	1.87894	2.054	0.725		0.576017	1.5079
Thrombospondin-1	I15,I16	3.953	2.409		1.93411	0.83367	3.585	2.256		1.79241	1.53987
TNF-alpha	I17,I18	2.497	0.953		0.765135	0.492365	2.861	1.532		1.21718	1.06026
uPAR	I19,I20	7.592	6.048		4.85576	2.23665	6.911	5.582		4.43493	1.83262
VEGF	I21,I22	28.272	26.728		21.4591	0.819269	25.506	24.177		19.2088	0.733019
Reference spots	J1,J2	187.563	186.019		149.349	1.23442	186.845	185.516		147.394	1.05559
Vitamin D BP	J5,J6	3.351	1.807		1.45079	0.990297	3.715	2.386		1.89569	1.34637
Negative Controls	J23,J24	1.544	0		0	#DIV/0!	1.329	0		0	#DIV/0!

## Sheet: PBS LF Rep 1
Target	Coordinate	pixel density1	negative control substracted	AVERAGE REF SPOTS	pixel density2	negative control substracted	AVERAGE REF SPOTS
Reference spots	A1,A2	110.044	107.019	118.727	115.408	112.873	119.251
Adiponectin	A3,A4	3.244	0.219		3.782	1.247
Aggrecan	A5,A6	3.443	0.418		3.772	1.237
Angiogenin	A7,A8	52.699	49.674		51.788	49.253
Angiopoietin-1	A9,A10	3.725	0.7		3.402	0.867
Angiopoietin-2	A11.A12	4.187	1.162		3.627	1.092
BAFF	A13,A14	3.399	0.374		3.323	0.788
BDNF	A15,A16	5.092	2.067		4.981	2.446
Complement component C5/C5a	A17,A18	3.595	0.57		3.345	0.81
CD14	A19,A20	4.253	1.228		4.424	1.889
CD30	A21,A22	3.775	0.75		5.244	2.709
Reference Spots	A23,A24	124.608	121.583		118.826	116.291
CD40 ligand	B3,B4	4.611	1.586		4.37	1.835
Chitinase 3-like 1	B5,B6	3.554	0.529		3.725	1.19
Complement factor D	B7,B8	35.943	32.918		32.614	30.079
C-Reactive protein	B9,B10	3.668	0.643		3.896	1.361
Cripto-1	B11,B12	3.158	0.133		2.839	0.304
Cystatin C	B13,B14	8.991	5.966		8.345	5.81
Dkk-1	B15,B16	44.848	41.823		48.453	45.918
DPPIV	B17,B18	3.082	0.057		3.161	0.626
EGF	B19,B20	3.915	0.89		3.475	0.94
EMMPRIN	B21,B22	8.82	5.795		7.965	5.43
ENA-78	C3,C4	74.215	71.19		72.228	69.693
Endoglin	C5,C6	3.453	0.428		3.601	1.066
Fas Ligand	C7,C8	8.237	5.212		6.253	3.718
FGF basic	C9,C10	4.139	1.114		4.323	1.788
FGF-7	C11,C12	3.778	0.753		2.693	0.158
FGF-19	C13,C14	5.611	2.586		5.611	3.076
Flt-3 Ligand	C15,C16	6.047	3.022		6.006	3.471
G-CSF	C17,C18	3.123	0.098		3.009	0.474
GDF-15	C19,C20	3.788	0.763		3.323	0.788
GM-CSF	C21,C22	4.051	1.026		3.434	0.899
GRO-α	D1,D2	29.364	26.339		31.519	28.984
Growth Hormone	D3,D4	3.098	0.073		2.68	0.145
HGF	D5,D6	3.608	0.583		3.677	1.142
ICAM-1	D7,D8	3.57	0.545		4.101	1.566
IFN-γ	D9,D10	3.842	0.817		3.972	1.437
IGFBP-2	D11,D12	16.579	13.554		16.003	13.468
IGFBP-3	D13,D14	31.459	28.434		30.228	27.693
IL-1α	D15,D16	4.228	1.203		3.684	1.149
IL-1β	D17,D18	2.81	-0.215		3.089	0.554
IL-1ra	D19,D20	2.924	-0.101		3.013	0.478
IL-2	D21,D22	3.237	0.212		3.158	0.623
IL-3	D23,D24	3.437	0.412		2.984	0.449
IL-4	E1,E2	4.028	1.003		3.956	1.421
IL-5	E3,E4	3.519	0.494		3.168	0.633
IL-6	E5,E6	4.576	1.551		5.19	2.655
IL-8	E7,E8	50.655	47.63		52.703	50.168
IL-10	E9,E10	3.098	0.073		3.835	1.3
IL-11	E11,E12	8.57	5.545		8.247	5.712
IL-12 p70	E13,E14	4.972	1.947		5.237	2.702
IL-13	E15,E16	3.418	0.393		3.339	0.804
IL-15	E17,E18	3.38	0.355		3.326	0.791
IL-16	E19,E20	3.19	0.165		3.203	0.668
IL-17A	E21,E22	4.187	1.162		4.234	1.699
IL-18 Bpa	E23,E24	2.877	-0.148		3.07	0.535
IL-19	F1,F2	3.231	0.206		2.968	0.433
IL-22	F3,F4	3.152	0.127		3.025	0.49
IL-23	F5,F6	3.763	0.738		4.579	2.044
IL-24	F7,F8	8.066	5.041		7.652	5.117
IL-27	F9,F10	3.576	0.551		3.032	0.497
IL-31	F11,F12	4.047	1.022		3.601	1.066
IL-32α/β/γ	F13,F14	3.316	0.291		3.073	0.538
IL-33	F15,F16	3.114	0.089		2.943	0.408
IL-34	F17,F18	3.237	0.212		3.237	0.702
IP-10	F19,F20	2.87	-0.155		3.358	0.823
I-TAC	F21,F22	3.278	0.253		2.886	0.351
Kallikrein 3	F23,F24	2.785	-0.24		3.247	0.712
Leptin	G1,G2	3.225	0.2		3.199	0.664
LIF	G3,G4	2.573	-0.452		2.924	0.389
Lipocalin-2	G5,G6	43.424	40.399		43.478	40.943
MCP-1	G7,G8	53.13	50.105		53.68	51.145
MCP-3	G9,G10	2.763	-0.262		3.225	0.69
M-CSF	G11,G12	3.557	0.532		3.547	1.012
MIF	G13,G14	15.149	12.124		14.184	11.649
MIG	G15,G16	3.57	0.545		3.13	0.595
MIP-1α/MIP-1β	G17,G18	3.003	-0.022		3.892	1.357
MIP-3α	G19,G20	3.487	0.462		3.785	1.25
MIP-3β	G21,G22	3.611	0.586		3.617	1.082
MMP-9	G23,G34	3.392	0.367		2.661	0.126
Myeloperoxidase	H1,H2	3.165	0.14		3.152	0.617
Osteopontin	H3,H4	25.152	22.127		24.579	22.044
PDGF-AA	H5,H6	39.823	36.798		35.582	33.047
PDGF-AB/BB	H7,H8	3.051	0.026		3.171	0.636
Pentraxin-3	H9,H10	3.396	0.371		4.354	1.819
PF4	H11,H12	3.266	0.241		3.449	0.914
RAGE	H13,H14	3.158	0.133		2.975	0.44
RANTES	H15,H16	3.63	0.605		3.826	1.291
RBP4	H17,H18	50.816	47.791		44.364	41.829
Relaxin-2	H19,H20	3.766	0.741		3.734	1.199
Resistin	H21,H22	3.747	0.722		4.93	2.395
SDF-1α	H23,H24	3.946	0.921		4.968	2.433
Serpin	I1,I2	59.146	56.121		61.538	59.003
SHBG	I3,I4	4.301	1.276		4.313	1.778
ST2	I5,I6	5.835	2.81		5.259	2.724
TARC	I7,I8	3.785	0.76		3.636	1.101
TFF3	I9,I10	3.446	0.421		4.003	1.468
TfR	I11,I12	3.585	0.56		3.332	0.797
TGF-α	I13,I14	3.348	0.323		3.225	0.69
Thrombospondin-1	I15,I16	4.013	0.988		4.066	1.531
TNF-alpha	I17,I18	5.111	2.086		4.639	2.104
uPAR	I19,I20	5.415	2.39		6.196	3.661
VEGF	I21,I22	11.525	8.5		14.927	12.392
Reference spots	J1,J2	130.604	127.579		131.123	128.588
Vitamin D BP	J5,J6	4.741	1.716		4.788	2.253
Negative Controls	J23,J24	3.025	0		2.535	0

## Sheet: PBS LF Rep 2
analyetes	Coordinate	pixel density1	negative control substracted	Ave ref spot	pixel density2	negative control substracted	Ave ref spot
Reference spots	A1,A2	132.763	131.649	127.723	144.94	143.699	137.127
Adiponectin	A3,A4	1.646	0.532		1.389	0.148
Aggrecan	A5,A6	1.506	0.392		1.307	0.066
Angiogenin	A7,A8	57.32	56.206		51.908	50.667
Angiopoietin-1	A9,A10	1.611	0.497		1.646	0.405
Angiopoietin-2	A11.A12	1.576	0.462		1.943	0.702
BAFF	A13,A14	1.187	0.073		1.797	0.556
BDNF	A15,A16	2.18	1.066		1.592	0.351
Complement component C5/C5a	A17,A18	1.367	0.253		1.519	0.278
CD14	A19,A20	3.484	2.37		2.424	1.183
CD30	A21,A22	1.389	0.275		1.57	0.329
Reference Spots	A23,A24	131.646	130.532		129.291	128.05
CD40 ligand	B3,B4	1.687	0.573		1.494	0.253
Chitinase 3-like 1	B5,B6	1.481	0.367		1.614	0.373
Complement factor D	B7,B8	59.877	58.763		60.668	59.427
C-Reactive protein	B9,B10	1.785	0.671		1.402	0.161
Cripto-1	B11,B12	1.253	0.139		1.259	0.018
Cystatin C	B13,B14	6.209	5.095		6.092	4.851
Dkk-1	B15,B16	90.544	89.43		86.75	85.509
DPPIV	B17,B18	1.161	0.047		1.092	-0.149
EGF	B19,B20	1.69	0.576		1.801	0.56
EMMPRIN	B21,B22	16.513	15.399		15.047	13.806
ENA-78	C3,C4	100.025	98.911		97.937	96.696
Endoglin	C5,C6	1.582	0.468		1.611	0.37
Fas Ligand	C7,C8	3.566	2.452		4.066	2.825
FGF basic	C9,C10	3.392	2.278		2.975	1.734
FGF-7	C11,C12	1.367	0.253		1.332	0.091
FGF-19	C13,C14	3.766	2.652		4.551	3.31
Flt-3 Ligand	C15,C16	3.016	1.902		3.37	2.129
G-CSF	C17,C18	1.108	-0.006		1.361	0.12
GDF-15	C19,C20	1.665	0.551		1.706	0.465
GM-CSF	C21,C22	1.608	0.494		1.873	0.632
GRO-α	D1,D2	41.035	39.921		39.146	37.905
Growth Hormone	D3,D4	1.332	0.218		1.294	0.053
HGF	D5,D6	1.652	0.538		1.911	0.67
ICAM-1	D7,D8	2.092	0.978		1.956	0.715
IFN-γ	D9,D10	1.968	0.854		2.266	1.025
IGFBP-2	D11,D12	31.339	30.225		31.215	29.974
IGFBP-3	D13,D14	54.579	53.465		54.386	53.145
IL-1α	D15,D16	1.725	0.611		2.263	1.022
IL-1β	D17,D18	1.18	0.066		1.155	-0.086
IL-1ra	D19,D20	1.272	0.158		1.272	0.031
IL-2	D21,D22	1.212	0.098		1.259	0.018
IL-3	D23,D24	1.193	0.079		1.095	-0.146
IL-4	E1,E2	2.899	1.785		1.886	0.645
IL-5	E3,E4	1.522	0.408		1.168	-0.073
IL-6	E5,E6	1.93	0.816		2.924	1.683
IL-8	E7,E8	60.5	59.386		56.051	54.81
IL-10	E9,E10	1.453	0.339		1.601	0.36
IL-11	E11,E12	7.348	6.234		7.769	6.528
IL-12 p70	E13,E14	3.092	1.978		4.655	3.414
IL-13	E15,E16	1.576	0.462		1.468	0.227
IL-15	E17,E18	1.307	0.193		1.481	0.24
IL-16	E19,E20	1.187	0.073		1.383	0.142
IL-17A	E21,E22	1.896	0.782		2.361	1.12
IL-18 Bpa	E23,E24	1.253	0.139		1.256	0.015
IL-19	F1,F2	1.377	0.263		1.668	0.427
IL-22	F3,F4	1.652	0.538		1.646	0.405
IL-23	F5,F6	1.538	0.424		1.927	0.686
IL-24	F7,F8	4.753	3.639		2.835	1.594
IL-27	F9,F10	1.528	0.414		1.494	0.253
IL-31	F11,F12	1.383	0.269		1.402	0.161
IL-32α/β/γ	F13,F14	1.282	0.168		1.725	0.484
IL-33	F15,F16	1.294	0.18		1.411	0.17
IL-34	F17,F18	1.066	-0.048		1.237	-0.004
IP-10	F19,F20	1.329	0.215		1.307	0.066
I-TAC	F21,F22	1.171	0.057		1.506	0.265
Kallikrein 3	F23,F24	1.453	0.339		1.627	0.386
Leptin	G1,G2	1.351	0.237		1.408	0.167
LIF	G3,G4	1.364	0.25		1.737	0.496
Lipocalin-2	G5,G6	58.845	57.731		57.915	56.674
MCP-1	G7,G8	61.943	60.829		62.449	61.208
MCP-3	G9,G10	1.484	0.37		1.449	0.208
M-CSF	G11,G12	2.104	0.99		2.301	1.06
MIF	G13,G14	19.788	18.674		20.38	19.139
MIG	G15,G16	1.867	0.753		1.079	-0.162
MIP-1α/MIP-1β	G17,G18	1.136	0.022		1.326	0.085
MIP-3α	G19,G20	3.684	2.57		3.81	2.569
MIP-3β	G21,G22	1.092	-0.022		1.275	0.034
MMP-9	G23,G34	1.142	0.028		1.399	0.158
Myeloperoxidase	H1,H2	1.528	0.414		2.184	0.943
Osteopontin	H3,H4	27.354	26.24		28.193	26.952
PDGF-AA	H5,H6	66.725	65.611		64.237	62.996
PDGF-AB/BB	H7,H8	1.883	0.769		1.174	-0.067
Pentraxin-3	H9,H10	2.877	1.763		3.266	2.025
PF4	H11,H12	1.199	0.085		1.18	-0.061
RAGE	H13,H14	1.639	0.525		1.32	0.079
RANTES	H15,H16	1.446	0.332		1.459	0.218
RBP4	H17,H18	27.316	26.202		28.006	26.765
Relaxin-2	H19,H20	1.38	0.266		1.174	-0.067
Resistin	H21,H22	1.832	0.718		2.703	1.462
SDF-1α	H23,H24	2.326	1.212		1.522	0.281
Serpin	I1,I2	75.307	74.193		72.449	71.208
SHBG	I3,I4	2.554	1.44		1.5	0.259
ST2	I5,I6	1.997	0.883		1.804	0.563
TARC	I7,I8	1.525	0.411		1.513	0.272
TFF3	I9,I10	1.158	0.044		1.478	0.237
TfR	I11,I12	2.206	1.092		1.918	0.677
TGF-α	I13,I14	1.402	0.288		1.623	0.382
Thrombospondin-1	I15,I16	3.434	2.32		2.405	1.164
TNF-alpha	I17,I18	2.668	1.554		2.389	1.148
uPAR	I19,I20	3.285	2.171		3.661	2.42
VEGF	I21,I22	27.307	26.193		27.446	26.205
Reference spots	J1,J2	122.101	120.987		140.873	139.632
Vitamin D BP	J5,J6	2.579	1.465		2.649	1.408
Negative Controls	J23,J24	1.114	0		1.241	0

## Sheet: LF All Data
LIVE FUNGUS
Target	Coordinate	Rep1.1	Rep 1.2	Rep2.1	Rep 2.2	Average Rep 1	Average Rep 2
PDGF-AB/BB	H7,H8	56.107	1.80051	0.984533	-9.41549	28.9538	-4.21548
Negative Controls	J23,J24	#DIV/0!	#DIV/0!	#DIV/0!	#DIV/0!	#DIV/0!	#DIV/0!
IL-2	D21,D22	-2.82936	1.05348	5.98875	34.6493	-0.887939	20.319
IL-18 Bpa	E23,E24	-21.0642	8.21906	0.386995	36.0176	-6.42259	18.2023
Cripto-1	B11,B12	0.247256	0.650393	1.44401	25.1594	0.448825	13.3017
MIP-3β	G21,G22	3.93499	-0.00571047	10.2548	11.4736	1.96464	10.8642
IL-1ra	D19,D20	3.15176	0.92207	1.00105	16.2233	2.03691	8.61218
MMP-9	G23,G34	-1.0663	-0.566656	11.0681	5.84314	-0.816479	8.45564
IP-10	F19,F20	0.364918	0.934276	3.97327	10.9786	0.649597	7.47595
I-TAC	F21,F22	2.09789	-0.860602	8.83157	3.41488	0.618642	6.12322
Adiponectin	A3,A4	4.16244	1.47215	1.99208	8.12222	2.8173	5.05715
IL-17A	E21,E22	-0.12905	0.0101019	6.16731	3.29578	-0.059474	4.73155
SDF-1α	H23,H24	0.94192	0.482233	1.33149	8.03554	0.712077	4.68352
CD40 ligand	B3,B4	1.84621	1.6529	2.94946	5.41709	1.74955	4.18327
Kallikrein 3	F23,F24	2.2033	0.277696	4.48328	3.19861	1.2405	3.84094
TFF3	I9,I10	-0.0453049	-0.0383482	5.78431	1.29401	-0.0418265	3.53916
CD30	A21,A22	-0.355159	0.522814	1.72836	4.97472	0.0838274	3.35154
IL-33	F15,F16	10.7523	2.09828	3.86716	2.3508	6.4253	3.10898
TARC	I7,I8	1.47031	0.550592	2.97316	3.11668	1.01045	3.04492
BDNF	A15,A16	0.589927	0.544505	1.72549	4.24189	0.567216	2.98369
C-Reactive protein	B9,B10	1.27551	1.02298	1.05294	4.71769	1.14925	2.88532
ST2	I5,I6	1.03173	1.23469	1.7294	4.03745	1.13321	2.88342
Aggrecan	A5,A6	-1.14075	0.654891	0.649259	4.87538	-0.24293	2.76232
IL-27	F9,F10	-0.722159	1.3247	1.84233	3.05241	0.301273	2.44737
IL-15	E17,E18	-0.229732	0.604073	2.39613	2.33717	0.18717	2.36665
RANTES	H15,H16	2.30141	1.13269	1.59365	3.11607	1.71705	2.35486
IL-16	E19,E20	-0.581966	-0.103801	2.16665	2.44506	-0.342884	2.30586
SHBG	I3,I4	1.61127	0.800432	0.938912	3.36822	1.20585	2.15356
IL-1α	D15,D16	21.2198	0.673381	2.90663	1.30915	10.9466	2.10789
IL-19	F1,F2	4.91041	3.26139	2.80241	1.28944	4.0859	2.04593
uPAR	I19,I20	1.48134	1.19097	2.23665	1.83262	1.33615	2.03463
MIP-3α	G19,G20	-0.392913	2.42261	1.92283	2.04456	1.01485	1.98369
GM-CSF	C21,C22	1.17822	2.49868	1.12629	2.79334	1.83845	1.95982
Angiopoietin-2	A11.A12	0.15735	0.910967	2.2383	1.34002	0.534159	1.78916
FGF basic	C9,C10	8.97934	5.57821	1.32837	2.23461	7.27878	1.78149
IL-10	E9,E10	19.9022	1.3551	0.975759	2.58435	10.6287	1.78006
Endoglin	C5,C6	0.918938	0.935762	0.782283	2.72494	0.92735	1.75361
EGF	B19,B20	0.175141	0.73765	1.35484	2.06146	0.456395	1.70815
TGF-α	I13,I14	2.20931	0.548226	1.87894	1.5079	1.37877	1.69342
CD14	A19,A20	0.909964	1.12701	1.2768	2.02555	1.01849	1.65118
MCP-3	G9,G10	0.517124	1.13028	1.39526	1.84875	0.823702	1.62201
RAGE	H13,H14	4.25775	3.61362	0.5276	2.70534	3.93569	1.61647
LIF	G3,G4	-1.64425	1.79309	1.65712	1.44485	0.0744155	1.55099
MIF	G13,G14	-0.0371056	2.13914	1.56004	1.51022	1.05102	1.53513
Growth Hormone	D3,D4	3.36059	2.32472	1.28165	1.57402	2.84265	1.42783
Complement component C5/C5a	A17,A18	-0.0876936	0.499214	0.491877	2.33493	0.20576	1.41341
IFN-γ	D9,D10	-0.677827	0.677449	1.27387	1.51072	-0.000189363	1.3923
IL-22	F3,F4	15.7331	3.81372	0.778993	1.98136	9.77339	1.38018
Myeloperoxidase	H1,H2	9.02461	3.33137	1.62707	1.12562	6.17799	1.37635
Serpin	I1,I2	1.39735	1.35284	1.25104	1.19389	1.37509	1.22246
M-CSF	G11,G12	0.450006	0.455196	1.85309	0.538166	0.452601	1.19563
EMMPRIN	B21,B22	1.79934	1.8229	1.17227	1.2058	1.81112	1.18903
Thrombospondin-1	I15,I16	1.54374	1.50578	0.83367	1.53987	1.52476	1.18677
GDF-15	C19,C20	0.117231	0.529705	0.964609	1.39594	0.323468	1.18027
Vitamin D BP	J5,J6	1.04059	0.726139	0.990297	1.34637	0.883367	1.16833
Angiogenin	A7,A8	0.937974	1.02273	1.2277	1.10228	0.980351	1.16499
GRO-α	D1,D2	1.51901	1.53895	1.14712	1.1828	1.52898	1.16496
Angiopoietin-1	A9,A10	0.0234893	1.08245	1.3295	0.986757	0.552968	1.15813
Leptin	G1,G2	4.50526	1.13525	0.331988	1.9601	2.82025	1.14604
Fas Ligand	C7,C8	0.378948	0.842554	1.29533	0.875785	0.610751	1.08556
ENA-78	C3,C4	1.24768	1.30924	1.09648	1.04839	1.27846	1.07244
Lipocalin-2	G5,G6	1.13749	1.17162	1.04471	1.07954	1.15456	1.06213
Cystatin C	B13,B14	1.41881	1.37081	1.06918	1.02773	1.39481	1.04846
IL-8	E7,E8	1.29647	1.29085	1.04452	1.02868	1.29366	1.0366
IL-4	E1,E2	1.72655	1.55664	0.385917	1.67647	1.64159	1.03119
MCP-1	G7,G8	1.17183	1.20516	1.12425	0.936317	1.18849	1.03028
IGFBP-3	D13,D14	0.600152	1.07056	0.978986	0.996523	0.835354	0.987754
PDGF-AA	H5,H6	1.04248	1.10689	0.98127	0.983522	1.07469	0.982396
Pentraxin-3	H9,H10	5.77749	0.686903	1.08522	0.860421	3.2322	0.972819
Resistin	H21,H22	2.8968	1.46765	1.24903	0.677667	2.18222	0.96335
IL-32α/β/γ	F13,F14	-1.6386	2.24078	0.487457	1.43471	0.301088	0.961082
BAFF	A13,A14	-0.773767	0.366786	0.659893	1.23463	-0.20349	0.947261
IL-24	F7,F8	1.09373	1.44604	0.685716	1.16734	1.26989	0.926526
Complement factor D	B7,B8	0.895484	1.06652	0.946972	0.896087	0.981004	0.92153
IL-6	E5,E6	0.181069	0.500091	0.999652	0.835105	0.34058	0.917378
IGFBP-2	D11,D12	0.0278046	1.33451	0.845982	0.951292	0.68116	0.898637
Dkk-1	B15,B16	1.36346	1.33117	0.893364	0.899779	1.34732	0.896572
ICAM-1	D7,D8	1.25265	0.842156	0.605847	1.1812	1.0474	0.893525
IL-12 p70	E13,E14	2.36867	1.10957	1.03139	0.741679	1.73912	0.886535
FGF-19	C13,C14	1.43748	1.44358	0.921847	0.817309	1.44053	0.869578
IL-31	F11,F12	0.344296	0.325874	-0.0477543	1.76667	0.335085	0.859456
TfR	I11,I12	4.53814	3.04242	0.902861	0.798027	3.79028	0.850444
Flt-3 Ligand	C15,C16	0.544095	0.299255	0.799071	0.851603	0.421675	0.825337
TNF-alpha	I17,I18	1.27	1.02033	0.492365	1.06026	1.14516	0.776315
VEGF	I21,I22	1.81858	1.1694	0.819269	0.733019	1.49399	0.776144
IL-11	E11,E12	0.127982	1.03688	0.754445	0.782214	0.582431	0.768329
RBP4	H17,H18	0.669757	0.718153	0.828976	0.689334	0.693955	0.759155
Chitinase 3-like 1	B5,B6	-1.16869	0.509414	0.610356	0.883968	-0.329641	0.747162
Osteopontin	H3,H4	0.508042	0.488142	0.718942	0.637326	0.498092	0.678134
IL-13	E15,E16	3.97131	0.570397	0.314544	0.941507	2.27086	0.628026
DPPIV	B17,B18	-13.9848	0.225917	4.59515	-3.49263	-6.87945	0.55126
IL-23	F5,F6	1.0828	0.709029	0.41469	0.477167	0.895915	0.445928
FGF-7	C11,C12	-0.160713	-1.44257	0.523611	0.0873084	-0.801643	0.30546
HGF	D5,D6	-0.474944	0.450871	-0.0940164	0.660507	-0.0120367	0.283246
MIG	G15,G16	37.2694	1.48613	0.634406	-1.30456	19.3777	-0.335077
IL-3	D23,D24	0.798182	1.06878	1.93095	-3.16714	0.93348	-0.618094
PF4	H11,H12	-2.06589	0.824732	0.566732	-1.86253	-0.62058	-0.6479
IL-1β	D17,D18	-2.38914	-0.184643	3.8927	-5.72784	-1.28689	-0.917567
Relaxin-2	H19,H20	0.474859	0.387638	2.77081	-8.44311	0.431248	-2.83615
MIP-1α/MIP-1β	G17,G18	15.6055	0.304055	-8.53962	2.2807	7.95476	-3.12946
IL-5	E3,E4	0.525895	1.43813	1.71987	-8.51101	0.98201	-3.39557
G-CSF	C17,C18	-1.21473	0.984889	-17.3955	5.61451	-0.114923	-5.8905
IL-34	F17,F18	1.10754	0.443014	0	-74.8822	0.77528	-37.4411

## Sheet: CF Rep 1
CF Rep 1.1							CF Rep 1.2
Target	Coordinate	pixel density1	Background substracted	Ave ref blot	*1.467039	Fold change 1	pixel density2	Background substracted	Ave ref blot	*1.5273	Fold change 2							Ave ref spot	ratio
Reference spots	A1,A2	123.462	122.424	118.611	179.601	1.04402	119.31	118.247	115.16	180.599	1.02366							#DIV/0!	#DIV/0!	174.945
Adiponectin	A3,A4	1.832	0.794	correction factor	1.16483	0.313548	1.595	0.532	correction factor	0.812523	0.259841
Aggrecan	A5,A6	1.209	0.171	1.46704	0.250864	0.55014	1.291	0.228	1.5273	0.348224	0.337427
Angiogenin	A7,A8	16.013	14.975		21.9689	0.357491	16.652	15.589		23.8091	0.383035
Angiopoietin-1	A9,A10	1.218	0.18		0.264067	1.30082	1.241	0.178		0.271859	0.281428
Angiopoietin-2	A11.A12	1.415	0.377		0.553074	0.55142	1.342	0.279		0.426117	0.477174
BAFF	A13,A14	1.377	0.339		0.497326	0.854513	1.282	0.219		0.334479	0.445971
BDNF	A15,A16	2.646	1.608		2.359	0.912572	2.516	1.453		2.21917	1.00324
Complement component C5/C5a	A17,A18	1.32	0.282		0.413705	0.540085	1.222	0.159		0.242841	0.229745
CD14	A19,A20	1.642	0.604		0.886092	0.612788	1.918	0.855		1.30584	0.778213
CD30	A21,A22	2.367	1.329		1.9497	2.11693	2.918	1.855		2.83314	1.58099
Reference Spots	A23,A24	114.972	113.934		167.146	0.969567	114.092	113.029		172.629	1.06707
CD40 ligand	B3,B4	1.959	0.921		1.35114	0.290631	1.94	0.877		1.33944	0.316279
Chitinase 3-like 1	B5,B6	1.209	0.171		0.250864	0.433271	1.114	0.051		0.0778923	0.073414
Complement factor D	B7,B8	15.734	14.696		21.5596	0.48366	16.196	15.133		23.1126	0.515711
C-Reactive protein	B9,B10	1.475	0.437		0.641096	0.38597	1.598	0.535		0.817105	0.411019
Cripto-1	B11,B12	1.399	0.361		0.529601	0.46213	1.18	0.117		0.178694	0.146952
Cystatin C	B13,B14	3.098	2.06		3.0221	0.330104	3.456	2.393		3.65483	0.337286
Dkk-1	B15,B16	43.972	42.934		62.9859	0.686472	43.592	42.529		64.9545	0.786032
DPPIV	B17,B18	1.095	0.057		0.0836212	0.208013	1.19	0.127		0.193967	0.897996
EGF	B19,B20	1.598	0.56		0.821542	0.569329	1.62	0.557		0.850706	0.45468
EMMPRIN	B21,B22	17.316	16.278		23.8805	3.89567	19.908	18.845		28.782	3.73501
ENA-78	C3,C4	59.68	58.642		86.0301	0.620377	65.022	63.959		97.6845	0.65399
Endoglin	C5,C6	1.222	0.184		0.269935	0.230517	1.209	0.146		0.222986	0.15087
Fas Ligand	C7,C8	1.835	0.797		1.16923	0.233379	2.184	1.121		1.7121	0.349909
FGF basic	C9,C10	5.294	4.256		6.24372	2.84322	7	5.937		9.06758	3.051
FGF-7	C11,C12	1.386	0.348		0.51053	0.447049	1.307	0.244		0.372661	0.397717
FGF-19	C13,C14	2.573	1.535		2.25191	0.482724	3.481	2.418		3.69301	0.541974
Flt-3 Ligand	C15,C16	3.117	2.079		3.04997	1.00098	2.782	1.719		2.62543	1.18316
G-CSF	C17,C18	1.174	0.136		0.199517	0.954628	1.108	0.045		0.0687285	0.11304
GDF-15	C19,C20	1.307	0.269		0.394634	0.57443	1.399	0.336		0.513173	0.656231
GM-CSF	C21,C22	2.399	1.361		1.99664	0.643248	3.25	2.187		3.3402	0.829658
GRO-α	D1,D2	30.032	28.994		42.5353	0.635814	28.272	27.209		41.5563	0.630185
Growth Hormone	D3,D4	1.332	0.294		0.43131	0.481372	1.339	0.276		0.421535	0.924418
HGF	D5,D6	1.152	0.114		0.167242	0.144799	1.453	0.39		0.595647	0.375565
ICAM-1	D7,D8	1.981	0.943		1.38342	0.307631	1.883	0.82		1.25239	0.192467
IFN-γ	D9,D10	1.377	0.339		0.497326	0.193512	1.544	0.481		0.734631	0.318436
IGFBP-2	D11,D12	8.592	7.554		11.082	0.446783	7.899	6.836		10.4406	0.40655
IGFBP-3	D13,D14	5.791	4.753		6.97284	0.177997	4.373	3.31		5.05536	0.125677
IL-1α	D15,D16	1.462	0.424		0.622025	0.514495	1.278	0.215		0.328369	0.284303
IL-1β	D17,D18	1.215	0.177		0.259666	0.422909	1.256	0.193		0.294769	0.421098
IL-1ra	D19,D20	1.152	0.114		0.167242	0.517779	1.155	0.092		0.140512	0.608275
IL-2	D21,D22	1.228	0.19		0.278737	0.347987	1.348	0.285		0.43528	0.33874
IL-3	D23,D24	1.051	0.013		0.0190715	0.0595985	1.187	0.124		0.189385	-3.5733
IL-4	E1,E2	2.592	1.554		2.27978	0.907194	2.377	1.314		2.00687	0.921429
IL-5	E3,E4	1.307	0.269		0.394634	0.960179	1.288	0.225		0.343642	0.574653
IL-6	E5,E6	1.585	0.547		0.802471	0.40386	2.149	1.086		1.65865	0.462147
IL-8	E7,E8	38.481	37.443		54.9304	0.658574	37.035	35.972		54.94	0.663928
IL-10	E9,E10	1.427	0.389		0.570678	0.226011	1.494	0.431		0.658266	0.364287
IL-11	E11,E12	3.266	2.228		3.26856	0.320259	2.617	1.554		2.37342	0.260758
IL-12 p70	E13,E14	1.345	0.307		0.450381	0.170858	1.383	0.32		0.488736	0.175489
IL-13	E15,E16	1.171	0.133		0.195116	0.249509	1.316	0.253		0.386407	0.362143
IL-15	E17,E18	1.108	0.07		0.102693	0.381757	1.07	0.007		0.0106911	0.019298
IL-16	E19,E20	1.104	0.066		0.0968246	-1.13911	1.038	-0.025		-0.0381825	-0.124373
IL-17A	E21,E22	3.367	2.329		3.41673	0.755079	2.731	1.668		2.54754	0.442511
IL-18 Bpa	E23,E24	1.263	0.225		0.330084	0.447875	1.127	0.064		0.0977472	0.147654
IL-19	F1,F2	1.386	0.348		0.51053	0.554321	1.56	0.497		0.759068	0.671741
IL-22	F3,F4	1.782	0.744		1.09148	0.672506	1.399	0.336		0.513173	0.379566
IL-23	F5,F6	1.373	0.335		0.491458	0.319544	1.253	0.19		0.290187	0.0965038
IL-24	F7,F8	3.418	2.38		3.49155	0.3673	3.003	1.94		2.96296	0.45584
IL-27	F9,F10	1.443	0.405		0.594151	0.418122	1.544	0.481		0.734631	0.522869
IL-31	F11,F12	1.396	0.358		0.5252	0.489469	1.269	0.206		0.314624	0.301075
IL-32α/β/γ	F13,F14	1.396	0.358		0.5252	0.265119	1.528	0.465		0.710194	0.489789
IL-33	F15,F16	1.168	0.13		0.190715	0.334588	1.038	-0.025		-0.0381825	-0.066289
IL-34	F17,F18	1.111	0.073		0.107094	-1.1273	1.108	0.045		0.0687285	-0.869981
IP-10	F19,F20	1.136	0.098		0.14377	0.317373	1.193	0.13		0.198549	0.312184
I-TAC	F21,F22	1.152	0.114		0.167242	0.489013	1.313	0.25		0.381825	0.513205
Kallikrein 3	F23,F24	1.415	0.377		0.553074	0.328429	1.38	0.317		0.484154	0.351601
Leptin	G1,G2	1.196	0.158		0.231792	0.916175	1.44	0.377		0.575792	1.20459
LIF	G3,G4	1.408	0.37		0.542805	0.659544	1.307	0.244		0.372661	0.480233
Lipocalin-2	G5,G6	16.282	15.244		22.3635	0.340986	16.152	15.089		23.0454	0.398551
MCP-1	G7,G8	41.839	40.801		59.8567	0.654443	41.342	40.279		61.5181	0.71033
MCP-3	G9,G10	1.18	0.142		0.20832	0.186499	1.212	0.149		0.227568	0.169953
M-CSF	G11,G12	1.491	0.453		0.664569	0.451473	1.525	0.462		0.705612	0.698626
MIF	G13,G14	17.288	16.25		23.8394	1.10572	17.123	16.06		24.5284	1.25158
MIG	G15,G16	1.373	0.335		0.491458	0.46364	1.361	0.298		0.455135	0.49579
MIP-1α/MIP-1β	G17,G18	1.104	0.066		0.0968246	-0.988006	1.231	0.168		0.256586	2.51555
MIP-3α	G19,G20	1.225	0.187		0.274336	0.349473	1.364	0.301		0.459717	0.848187
MIP-3β	G21,G22	1.142	0.104		0.152572	1.93129	1.133	0.07		0.106911	0.160768
MMP-9	G23,G34	1.234	0.196		0.28754	0.41492	1.225	0.162		0.247423	0.212928
Myeloperoxidase	H1,H2	1.437	0.399		0.585349	0.352407	1.699	0.636		0.971362	0.404903
Osteopontin	H3,H4	22.927	21.889		32.112	0.7006	22.63	21.567		32.9393	0.697629
PDGF-AA	H5,H6	14.981	13.943		20.4549	0.456451	14.316	13.253		20.2413	0.508563
PDGF-AB/BB	H7,H8	1.174	0.136		0.199517	0.0660216	1.095	0.032		0.0488736	0.0221248
Pentraxin-3	H9,H10	1.722	0.684		1.00345	0.519925	1.604	0.541		0.826269	0.382178
PF4	H11,H12	1.218	0.18		0.264067	0.220792	1.193	0.13		0.198549	0.246033
RAGE	H13,H14	1.253	0.215		0.315413	0.306822	1.171	0.108		0.164948	0.188728
RANTES	H15,H16	1.361	0.323		0.473854	0.319955	1.503	0.44		0.672012	0.461547
RBP4	H17,H18	3.728	2.69		3.94634	0.200291	3.677	2.614		3.99236	0.217591
Relaxin-2	H19,H20	1.354	0.316		0.463584	0.852177	1.472	0.409		0.624665	1.15252
Resistin	H21,H22	1.361	0.323		0.473854	0.132621	1.402	0.339		0.517755	0.167775
SDF-1α	H23,H24	1.611	0.573		0.840614	0.376788	1.804	0.741		1.13173	0.663382
Serpin	I1,I2	66.883	65.845		96.5972	0.807277	66.503	65.44		99.9465	0.831854
SHBG	I3,I4	2.19	1.152		1.69003	0.294584	1.886	0.823		1.25697	0.246368
ST2	I5,I6	1.256	0.218		0.319815	0.0884198	1.348	0.285		0.43528	0.117042
TARC	I7,I8	1.342	0.304		0.44598	0.184213	1.342	0.279		0.426117	0.179493
TFF3	I9,I10	1.123	0.085		0.124698	0.196996	1.092	0.029		0.0442917	0.0781158
TfR	I11,I12	2.142	1.104		1.61961	0.98817	2.057	0.994		1.51814	1.04268
TGF-α	I13,I14	1.111	0.073		0.107094	0.245066	1.32	0.257		0.392516	0.659691
Thrombospondin-1	I15,I16	1.557	0.519		0.761393	0.30689	1.658	0.595		0.908743	0.401566
TNF-alpha	I17,I18	1.37	0.332		0.487057	0.15297	1.228	0.165		0.252004	0.111655
uPAR	I19,I20	1.921	0.883		1.2954	0.467821	1.956	0.893		1.36388	0.76795
VEGF	I21,I22	3.241	2.203		3.23189	0.244914	2.93	1.867		2.85147	0.199515
Reference spots	J1,J2	120.513	119.475		175.275	0.986901	115.266	114.203		174.422	0.920691
Vitamin D BP	J5,J6	1.734	0.696		1.02106	0.789072	1.652	0.589		0.899579	0.443361
Negative Controls	J23,J24	1.038	0		0	#DIV/0!	1.063	0		0	#DIV/0!

## Sheet: PBS CF Rep 1
analyetes	Coordinate	pixel density1	negative control substracted	Ave ref blot	pixel density2	negative control substracted	Ave ref blot
Reference spots	A1,A2	174.509	172.028	174.007	178.835	176.424	175.883
Adiponectin	A3,A4	6.196	3.715		5.538	3.127
Aggrecan	A5,A6	2.937	0.456		3.443	1.032
Angiogenin	A7,A8	63.934	61.453		64.57	62.159
Angiopoietin-1	A9,A10	2.684	0.203		3.377	0.966
Angiopoietin-2	A11.A12	3.484	1.003		3.304	0.893
BAFF	A13,A14	3.063	0.582		3.161	0.75
BDNF	A15,A16	5.066	2.585		4.623	2.212
Complement component C5/C5a	A17,A18	3.247	0.766		3.468	1.057
CD14	A19,A20	3.927	1.446		4.089	1.678
CD30	A21,A22	3.402	0.921		4.203	1.792
Reference Spots	A23,A24	174.873	172.392		164.19	161.779
CD40 ligand	B3,B4	7.13	4.649		6.646	4.235
Chitinase 3-like 1	B5,B6	3.06	0.579		3.472	1.061
Complement factor D	B7,B8	47.057	44.576		47.228	44.817
C-Reactive protein	B9,B10	4.142	1.661		4.399	1.988
Cripto-1	B11,B12	3.627	1.146		3.627	1.216
Cystatin C	B13,B14	11.636	9.155		13.247	10.836
Dkk-1	B15,B16	94.234	91.753		85.047	82.636
DPPIV	B17,B18	2.883	0.402		2.627	0.216
EGF	B19,B20	3.924	1.443		4.282	1.871
EMMPRIN	B21,B22	8.611	6.13		10.117	7.706
ENA-78	C3,C4	141.155	138.674		151.778	149.367
Endoglin	C5,C6	3.652	1.171		3.889	1.478
Fas Ligand	C7,C8	7.491	5.01		7.304	4.893
FGF basic	C9,C10	4.677	2.196		5.383	2.972
FGF-7	C11,C12	3.623	1.142		3.348	0.937
FGF-19	C13,C14	7.146	4.665		9.225	6.814
Flt-3 Ligand	C15,C16	5.528	3.047		4.63	2.219
G-CSF	C17,C18	2.69	0.209		3.019	0.608
GDF-15	C19,C20	3.168	0.687		3.193	0.782
GM-CSF	C21,C22	5.585	3.104		6.437	4.026
GRO-α	D1,D2	69.38	66.899		68.354	65.943
Growth Hormone	D3,D4	3.377	0.896		2.867	0.456
HGF	D5,D6	3.636	1.155		3.997	1.586
ICAM-1	D7,D8	6.978	4.497		8.918	6.507
IFN-γ	D9,D10	5.051	2.57		4.718	2.307
IGFBP-2	D11,D12	27.285	24.804		28.092	25.681
IGFBP-3	D13,D14	41.655	39.174		42.636	40.225
IL-1α	D15,D16	3.69	1.209		3.566	1.155
IL-1β	D17,D18	3.095	0.614		3.111	0.7
IL-1ra	D19,D20	2.804	0.323		2.642	0.231
IL-2	D21,D22	3.282	0.801		3.696	1.285
IL-3	D23,D24	2.801	0.32		2.358	-0.053
IL-4	E1,E2	4.994	2.513		4.589	2.178
IL-5	E3,E4	2.892	0.411		3.009	0.598
IL-6	E5,E6	4.468	1.987		6	3.589
IL-8	E7,E8	85.889	83.408		85.161	82.75
IL-10	E9,E10	5.006	2.525		4.218	1.807
IL-11	E11,E12	12.687	10.206		11.513	9.102
IL-12 p70	E13,E14	5.117	2.636		5.196	2.785
IL-13	E15,E16	3.263	0.782		3.478	1.067
IL-15	E17,E18	2.75	0.269		2.965	0.554
IL-16	E19,E20	2.396	-0.085		2.718	0.307
IL-17A	E21,E22	7.006	4.525		8.168	5.757
IL-18 Bpa	E23,E24	3.218	0.737		3.073	0.662
IL-19	F1,F2	3.402	0.921		3.541	1.13
IL-22	F3,F4	4.104	1.623		3.763	1.352
IL-23	F5,F6	4.019	1.538		5.418	3.007
IL-24	F7,F8	11.987	9.506		8.911	6.5
IL-27	F9,F10	3.902	1.421		3.816	1.405
IL-31	F11,F12	3.554	1.073		3.456	1.045
IL-32α/β/γ	F13,F14	4.462	1.981		3.861	1.45
IL-33	F15,F16	3.051	0.57		2.987	0.576
IL-34	F17,F18	2.386	-0.095		2.332	-0.079
IP-10	F19,F20	2.934	0.453		3.047	0.636
I-TAC	F21,F22	2.823	0.342		3.155	0.744
Kallikrein 3	F23,F24	4.165	1.684		3.788	1.377
Leptin	G1,G2	2.734	0.253		2.889	0.478
LIF	G3,G4	3.304	0.823		3.187	0.776
Lipocalin-2	G5,G6	68.066	65.585		60.234	57.823
MCP-1	G7,G8	93.943	91.462		89.016	86.605
MCP-3	G9,G10	3.598	1.117		3.75	1.339
M-CSF	G11,G12	3.953	1.472		3.421	1.01
MIF	G13,G14	24.041	21.56		22.009	19.598
MIG	G15,G16	3.541	1.06		3.329	0.918
MIP-1α/MIP-1β	G17,G18	2.383	-0.098		2.513	0.102
MIP-3α	G19,G20	3.266	0.785		2.953	0.542
MIP-3β	G21,G22	2.56	0.079		3.076	0.665
MMP-9	G23,G34	3.174	0.693		3.573	1.162
Myeloperoxidase	H1,H2	4.142	1.661		4.81	2.399
Osteopontin	H3,H4	48.316	45.835		49.627	47.216
PDGF-AA	H5,H6	47.294	44.813		42.212	39.801
PDGF-AB/BB	H7,H8	5.503	3.022		4.62	2.209
Pentraxin-3	H9,H10	4.411	1.93		4.573	2.162
PF4	H11,H12	3.677	1.196		3.218	0.807
RAGE	H13,H14	3.509	1.028		3.285	0.874
RANTES	H15,H16	3.962	1.481		3.867	1.456
RBP4	H17,H18	22.184	19.703		20.759	18.348
Relaxin-2	H19,H20	3.025	0.544		2.953	0.542
Resistin	H21,H22	6.054	3.573		5.497	3.086
SDF-1α	H23,H24	4.712	2.231		4.117	1.706
Serpin	I1,I2	122.139	119.658		122.56	120.149
SHBG	I3,I4	8.218	5.737		7.513	5.102
ST2	I5,I6	6.098	3.617		6.13	3.719
TARC	I7,I8	4.902	2.421		4.785	2.374
TFF3	I9,I10	3.114	0.633		2.978	0.567
TfR	I11,I12	4.12	1.639		3.867	1.456
TGF-α	I13,I14	2.918	0.437		3.006	0.595
Thrombospondin-1	I15,I16	4.962	2.481		4.674	2.263
TNF-alpha	I17,I18	5.665	3.184		4.668	2.257
uPAR	I19,I20	5.25	2.769		4.187	1.776
VEGF	I21,I22	15.677	13.196		16.703	14.292
Reference spots	J1,J2	180.082	177.601		191.858	189.447
Vitamin D BP	J5,J6	3.775	1.294		4.44	2.029
Negative Controls	J23,J24	2.481	0		2.411	0

## Sheet: PBS CF Rep 2
Target	Coordinate	pixel density1	negative control substracted	Ave ref spots	pixel density2	negative control substracted	Ave ref spots
Reference spots	A1,A2	132.763	131.649	127.723	144.94	143.699	137.127
Adiponectin	A3,A4	1.646	0.532		1.389	0.148
Aggrecan	A5,A6	1.506	0.392		1.307	0.066
Angiogenin	A7,A8	57.32	56.206		51.908	50.667
Angiopoietin-1	A9,A10	1.611	0.497		1.646	0.405
Angiopoietin-2	A11.A12	1.576	0.462		1.943	0.702
BAFF	A13,A14	1.187	0.073		1.797	0.556
BDNF	A15,A16	2.18	1.066		1.592	0.351
Complement component C5/C5a	A17,A18	1.367	0.253		1.519	0.278
CD14	A19,A20	3.484	2.37		2.424	1.183
CD30	A21,A22	1.389	0.275		1.57	0.329
Reference Spots	A23,A24	131.646	130.532		129.291	128.05
CD40 ligand	B3,B4	1.687	0.573		1.494	0.253
Chitinase 3-like 1	B5,B6	1.481	0.367		1.614	0.373
Complement factor D	B7,B8	59.877	58.763		60.668	59.427
C-Reactive protein	B9,B10	1.785	0.671		1.402	0.161
Cripto-1	B11,B12	1.253	0.139		1.259	0.018
Cystatin C	B13,B14	6.209	5.095		6.092	4.851
Dkk-1	B15,B16	90.544	89.43		86.75	85.509
DPPIV	B17,B18	1.161	0.047		1.092	-0.149
EGF	B19,B20	1.69	0.576		1.801	0.56
EMMPRIN	B21,B22	16.513	15.399		15.047	13.806
ENA-78	C3,C4	100.025	98.911		97.937	96.696
Endoglin	C5,C6	1.582	0.468		1.611	0.37
Fas Ligand	C7,C8	3.566	2.452		4.066	2.825
FGF basic	C9,C10	3.392	2.278		2.975	1.734
FGF-7	C11,C12	1.367	0.253		1.332	0.091
FGF-19	C13,C14	3.766	2.652		4.551	3.31
Flt-3 Ligand	C15,C16	3.016	1.902		3.37	2.129
G-CSF	C17,C18	1.108	-0.006		1.361	0.12
GDF-15	C19,C20	1.665	0.551		1.706	0.465
GM-CSF	C21,C22	1.608	0.494		1.873	0.632
GRO-α	D1,D2	41.035	39.921		39.146	37.905
Growth Hormone	D3,D4	1.332	0.218		1.294	0.053
HGF	D5,D6	1.652	0.538		1.911	0.67
ICAM-1	D7,D8	2.092	0.978		1.956	0.715
IFN-γ	D9,D10	1.968	0.854		2.266	1.025
IGFBP-2	D11,D12	31.339	30.225		31.215	29.974
IGFBP-3	D13,D14	54.579	53.465		54.386	53.145
IL-1α	D15,D16	1.725	0.611		2.263	1.022
IL-1β	D17,D18	1.18	0.066		1.155	-0.086
IL-1ra	D19,D20	1.272	0.158		1.272	0.031
IL-2	D21,D22	1.212	0.098		1.259	0.018
IL-3	D23,D24	1.193	0.079		1.095	-0.146
IL-4	E1,E2	2.899	1.785		1.886	0.645
IL-5	E3,E4	1.522	0.408		1.168	-0.073
IL-6	E5,E6	1.93	0.816		2.924	1.683
IL-8	E7,E8	60.5	59.386		56.051	54.81
IL-10	E9,E10	1.453	0.339		1.601	0.36
IL-11	E11,E12	7.348	6.234		7.769	6.528
IL-12 p70	E13,E14	3.092	1.978		4.655	3.414
IL-13	E15,E16	1.576	0.462		1.468	0.227
IL-15	E17,E18	1.307	0.193		1.481	0.24
IL-16	E19,E20	1.187	0.073		1.383	0.142
IL-17A	E21,E22	1.896	0.782		2.361	1.12
IL-18 Bpa	E23,E24	1.253	0.139		1.256	0.015
IL-19	F1,F2	1.377	0.263		1.668	0.427
IL-22	F3,F4	1.652	0.538		1.646	0.405
IL-23	F5,F6	1.538	0.424		1.927	0.686
IL-24	F7,F8	4.753	3.639		2.835	1.594
IL-27	F9,F10	1.528	0.414		1.494	0.253
IL-31	F11,F12	1.383	0.269		1.402	0.161
IL-32α/β/γ	F13,F14	1.282	0.168		1.725	0.484
IL-33	F15,F16	1.294	0.18		1.411	0.17
IL-34	F17,F18	1.066	-0.048		1.237	-0.004
IP-10	F19,F20	1.329	0.215		1.307	0.066
I-TAC	F21,F22	1.171	0.057		1.506	0.265
Kallikrein 3	F23,F24	1.453	0.339		1.627	0.386
Leptin	G1,G2	1.351	0.237		1.408	0.167
LIF	G3,G4	1.364	0.25		1.737	0.496
Lipocalin-2	G5,G6	58.845	57.731		57.915	56.674
MCP-1	G7,G8	61.943	60.829		62.449	61.208
MCP-3	G9,G10	1.484	0.37		1.449	0.208
M-CSF	G11,G12	2.104	0.99		2.301	1.06
MIF	G13,G14	19.788	18.674		20.38	19.139
MIG	G15,G16	1.867	0.753		1.079	-0.162
MIP-1α/MIP-1β	G17,G18	1.136	0.022		1.326	0.085
MIP-3α	G19,G20	3.684	2.57		3.81	2.569
MIP-3β	G21,G22	1.092	-0.022		1.275	0.034
MMP-9	G23,G34	1.142	0.028		1.399	0.158
Myeloperoxidase	H1,H2	1.528	0.414		2.184	0.943
Osteopontin	H3,H4	27.354	26.24		28.193	26.952
PDGF-AA	H5,H6	66.725	65.611		64.237	62.996
PDGF-AB/BB	H7,H8	1.883	0.769		1.174	-0.067
Pentraxin-3	H9,H10	2.877	1.763		3.266	2.025
PF4	H11,H12	1.199	0.085		1.18	-0.061
RAGE	H13,H14	1.639	0.525		1.32	0.079
RANTES	H15,H16	1.446	0.332		1.459	0.218
RBP4	H17,H18	27.316	26.202		28.006	26.765
Relaxin-2	H19,H20	1.38	0.266		1.174	-0.067
Resistin	H21,H22	1.832	0.718		2.703	1.462
SDF-1α	H23,H24	2.326	1.212		1.522	0.281
Serpin	I1,I2	75.307	74.193		72.449	71.208
SHBG	I3,I4	2.554	1.44		1.5	0.259
ST2	I5,I6	1.997	0.883		1.804	0.563
TARC	I7,I8	1.525	0.411		1.513	0.272
TFF3	I9,I10	1.158	0.044		1.478	0.237
TfR	I11,I12	2.206	1.092		1.918	0.677
TGF-α	I13,I14	1.402	0.288		1.623	0.382
Thrombospondin-1	I15,I16	3.434	2.32		2.405	1.164
TNF-alpha	I17,I18	2.668	1.554		2.389	1.148
uPAR	I19,I20	3.285	2.171		3.661	2.42
VEGF	I21,I22	27.307	26.193		27.446	26.205
Reference spots	J1,J2	122.101	120.987		140.873	139.632
Vitamin D BP	J5,J6	2.579	1.465		2.649	1.408
Negative Controls	J23,J24	1.114	0		1.241	0

## Sheet: CF All technical reps
Target	Coordinate	Rep 1.1	Rep 1.2	Rep 2.1	Rep 2.2	Average Rep 1	Average Rep 2
IL-18 Bpa	E23,E24	0.447875	0.147654	1.77787	31.9867	0.297765	16.8823
FGF basic	C9,C10	2.84322	3.051	8.21793	11.0954	2.94711	9.65666
MMP-9	G23,G34	0.41492	0.212928	9.92908	2.5842	0.313924	6.25664
CD40 ligand	B3,B4	0.290631	0.316279	2.5508	6.33283	0.303455	4.44181
Cripto-1	B11,B12	0.46213	0.146952	0.50295	6.93906	0.304541	3.72101
IL-1ra	D19,D20	0.517779	0.608275	1.05987	6.14096	0.563027	3.60041
IL-2	D21,D22	0.347987	0.33874	0.788023	6.17337	0.343363	3.4807
TFF3	I9,I10	0.196996	0.0781159	6.55869	0.170826	0.137556	3.36476
IL-34	F17,F18	-1.1273	-0.869981	-0.965328	7.53726	-0.998642	3.28597
IL-17A	E21,E22	0.755079	0.442511	2.46783	2.21734	0.598795	2.34258
IP-10	F19,F20	0.317373	0.312184	0.502868	4.12428	0.314778	2.31358
Kallikrein 3	F23,F24	0.328429	0.351601	1.9903	1.58891	0.340015	1.7896
IL-32α/β/γ	F13,F14	0.265119	0.489789	2.58872	0.606896	0.377454	1.59781
MIP-1α/MIP-1β	G17,G18	-0.988006	2.51555	1.77362	1.34784	0.763773	1.56073
SHBG	I3,I4	0.294584	0.246368	1.05791	2.05206	0.270476	1.55499
IL-33	F15,F16	0.334588	-0.0662891	1.23291	1.82414	0.134149	1.52853
BAFF	A13,A14	0.854513	0.445972	2.40532	0.58253	0.650242	1.49392
C-Reactive protein	B9,B10	0.38597	0.411019	0.525785	2.40229	0.398494	1.46404
IL-16	E19,E20	-1.13911	-0.124373	1.34742	1.55295	-0.631743	1.45019
EMMPRIN	B21,B22	3.89567	3.73501	1.19262	1.5841	3.81534	1.38836
Leptin	G1,G2	0.916175	1.20459	0.956967	1.72796	1.06038	1.34246
PF4	H11,H12	0.220792	0.246033	2.3909	0.141213	0.233413	1.26606
IL-1α	D15,D16	0.514495	0.284303	1.43157	1.04009	0.399399	1.23583
RANTES	H15,H16	0.319955	0.461547	1.62092	0.750762	0.390751	1.18584
DPPIV	B17,B18	0.208013	0.897996	3.35541	-1.02328	0.553004	1.16607
TARC	I7,I8	0.184213	0.179493	1.20848	1.05142	0.181853	1.12995
RAGE	H13,H14	0.306822	0.188728	0.26013	1.9954	0.247775	1.12776
MIF	G13,G14	1.10572	1.25158	1.08929	1.16462	1.17865	1.12695
IL-27	F9,F10	0.418122	0.522869	0.932684	1.30402	0.470495	1.11835
SDF-1α	H23,H24	0.376788	0.663382	1.11674	1.08518	0.520085	1.10096
Osteopontin	H3,H4	0.7006	0.697629	1.04017	1.13386	0.699115	1.08702
TfR	I11,I12	0.98817	1.04268	1.29157	0.853767	1.01542	1.07267
MIP-3β	G21,G22	1.93129	0.160768	0.110851	2.00149	1.04603	1.05617
TGF-α	I13,I14	0.245066	0.659691	1.56372	0.405896	0.452378	0.984807
Adiponectin	A3,A4	0.313548	0.259841	0.368253	1.56565	0.286694	0.966954
IL-15	E17,E18	0.381757	0.019298	0.534918	1.34953	0.200528	0.942223
MCP-3	G9,G10	0.186499	0.169953	0.0571232	1.82219	0.178226	0.939659
GRO-α	D1,D2	0.635814	0.630185	0.896171	0.96696	0.633	0.931566
Serpin	I1,I2	0.807277	0.831855	0.848692	0.9965	0.819566	0.922596
BDNF	A15,A16	0.912572	1.00324	0.716823	1.09454	0.957906	0.905683
ENA-78	C3,C4	0.620377	0.65399	0.843998	0.923813	0.637183	0.883906
IL-31	F11,F12	0.489469	0.301075	0.803842	0.947006	0.395272	0.875424
FGF-7	C11,C12	0.447049	0.397717	0.285963	1.43882	0.422383	0.862394
IL-8	E7,E8	0.658574	0.663928	0.798138	0.910592	0.661251	0.854365
Dkk-1	B15,B16	0.686472	0.786032	0.814871	0.854551	0.736252	0.834711
IL-23	F5,F6	0.319544	0.0965038	1.15418	0.51232	0.208024	0.833248
GDF-15	C19,C20	0.57443	0.656231	0.508989	1.13001	0.615331	0.8195
FGF-19	C13,C14	0.482724	0.541974	0.830379	0.733622	0.512349	0.782001
Growth Hormone	D3,D4	0.481372	0.924418	0.425098	1.12145	0.702895	0.773272
MCP-1	G7,G8	0.654443	0.71033	0.79198	0.689186	0.682386	0.740583
EGF	B19,B20	0.569329	0.45468	0.82702	0.530685	0.512005	0.678852
Resistin	H21,H22	0.132621	0.167775	0.845741	0.490209	0.150198	0.667975
IL-10	E9,E10	0.226011	0.364287	0.419642	0.892507	0.295149	0.656075
IL-22	F3,F4	0.672506	0.379566	0.516755	0.725278	0.526036	0.621017
ICAM-1	D7,D8	0.307631	0.192467	0.733944	0.495155	0.250049	0.61455
GM-CSF	C21,C22	0.643248	0.829658	0.562782	0.65014	0.736453	0.606461
IL-6	E5,E6	0.40386	0.462148	0.754131	0.451941	0.433004	0.603036
Lipocalin-2	G5,G6	0.340986	0.398551	0.579783	0.620463	0.369768	0.600123
IFN-γ	D9,D10	0.193512	0.318436	0.591119	0.603401	0.255974	0.59726
Cystatin C	B13,B14	0.330104	0.337286	0.476257	0.680455	0.333695	0.578356
IL-4	E1,E2	0.907194	0.921429	0.338825	0.798632	0.914312	0.568729
IL-11	E11,E12	0.320259	0.260758	0.502297	0.610027	0.290509	0.556162
IL-19	F1,F2	0.554321	0.671742	0.618181	0.478108	0.613031	0.548144
Angiogenin	A7,A8	0.357491	0.383035	0.500131	0.59574	0.370263	0.547935
LIF	G3,G4	0.659544	0.480233	0.91696	0.152829	0.569889	0.534894
Pentraxin-3	H9,H10	0.519925	0.382178	0.519652	0.518117	0.451051	0.518884
Angiopoietin-2	A11.A12	0.55142	0.477174	0.819946	0.177925	0.514297	0.498935
Vitamin D BP	J5,J6	0.789072	0.443361	0.390085	0.597719	0.616217	0.493902
CD14	A19,A20	0.612788	0.778213	0.421203	0.557034	0.695501	0.489119
Complement component C5/C5a	A17,A18	0.540085	0.229745	0.144588	0.82112	0.384915	0.482854
Aggrecan	A5,A6	0.55014	0.337427	0.205301	0.743937	0.443783	0.474619
IL-13	E15,E16	0.249509	0.362143	0.367744	0.561618	0.305826	0.464681
Myeloperoxidase	H1,H2	0.352407	0.404903	0.573355	0.340724	0.378655	0.457039
IL-24	F7,F8	0.3673	0.45584	0.488549	0.395034	0.41157	0.441791
Endoglin	C5,C6	0.230517	0.15087	0.522832	0.337576	0.190693	0.430204
IGFBP-2	D11,D12	0.446783	0.40655	0.421475	0.414779	0.426667	0.418127
HGF	D5,D6	0.144799	0.375566	0.330905	0.438415	0.260182	0.38466
Chitinase 3-like 1	B5,B6	0.433271	0.073414	0.330036	0.341789	0.253342	0.335913
ST2	I5,I6	0.0884198	0.117042	0.247647	0.420755	0.102731	0.334201
Complement factor D	B7,B8	0.48366	0.515711	0.320069	0.330677	0.499685	0.325373
Flt-3 Ligand	C15,C16	1.00098	1.18316	0.526125	0.110052	1.09207	0.318088
IGFBP-3	D13,D14	0.177997	0.125677	0.280614	0.332777	0.151837	0.306695
CD30	A21,A22	2.11693	1.58099	0.0679886	0.528885	1.84896	0.298437
M-CSF	G11,G12	0.451473	0.698626	0.119883	0.468082	0.57505	0.293983
uPAR	I19,I20	0.467821	0.76795	0.439966	0.0808008	0.617885	0.260383
VEGF	I21,I22	0.244914	0.199515	0.244775	0.242987	0.222215	0.243881
Angiopoietin-1	A9,A10	1.30082	0.281428	0.317312	0.146757	0.791125	0.232035
RBP4	H17,H18	0.200291	0.217591	0.251858	0.180358	0.208941	0.216108
Thrombospondin-1	I15,I16	0.30689	0.401566	0.275057	0.128766	0.354228	0.201912
Fas Ligand	C7,C8	0.233379	0.349909	0.0440933	0.311629	0.291644	0.177861
TNF-alpha	I17,I18	0.15297	0.111655	0.12293	0.198843	0.132312	0.160886
MIP-3α	G19,G20	0.349473	0.848187	0.0771788	0.232367	0.59883	0.154773
IL-12 p70	E13,E14	0.170858	0.175489	0.0924693	0.167537	0.173173	0.130003
IL-1β	D17,D18	0.422909	0.421098	3.83052	-3.64593	0.422004	0.0922943
PDGF-AA	H5,H6	0.456451	0.508563	0.0832099	0.0995597	0.482507	0.0913848
IL-3	D23,D24	0.0595985	-3.57331	0.524788	-0.578201	-1.75685	-0.0267062
I-TAC	F21,F22	0.489013	0.513206	-0.399323	0.0617608	0.501109	-0.168781
MIG	G15,G16	0.46364	0.49579	0.397277	-1.8132	0.479715	-0.707959
PDGF-AB/BB	H7,H8	0.0660216	0.0221248	0.217762	-2.35278	0.0440732	-1.06751
Relaxin-2	H19,H20	0.852177	1.15252	0.155858	-3.04705	1.00235	-1.44559
IL-5	E3,E4	0.960179	0.574653	0.398484	-3.9176	0.767416	-1.75956
G-CSF	C17,C18	0.954628	0.11304	-18.5614	1.97404	0.533834	-8.29367
